# Supplementary material for: Antibody Avidity Profiles as Diagnostic Biomarkers in Differentiating Acute and Chronic Anisakis simplex—Related Allergic Diseases
Source: Antibodies (Basel). 2026 Feb 6;15(1):13. doi: 10.3390/antib15010013 (PMC12921752; doi:10.3390/antib15010013)
Supplement: Supplementary file 1 [file antibodies-15-00013-s001.zip]

Archive with 2 entries (2 files):
- Figure S1 - Western blot.pdf
- TABLE S1 - Data.xlsx
