# Supplementary material for: Antibody Avidity Profiles as Diagnostic Biomarkers in Differentiating Acute and Chronic Anisakis simplex—Related Allergic Diseases
Source: Antibodies (Basel). 2026 Feb 6;15(1):13. doi: 10.3390/antib15010013 (PMC12921752; doi:10.3390/antib15010013)
Supplement: Supplementary file 1 [file antibodies-15-00013-s001.zip › TABLE S1 - Data.xlsx]

## Sheet: Hoja1
suero	Grupo	EDAD	SEXO	D.O. IgG4	CAP IgG4	AVIDEZ IgG4 AgT	IgG4/IgE D.O.	IgG4/IgE CAP	IgG4 E/S	AVIDEZ IgG4 E/S	D.O. IgE	CAP IgE	tratado IgE	sin tratar IgE	AVIDEZ IgE AgT	IgE E/S	AVIDEZ IgE E/S	PACIENTE	IgG AgT	AVIDEZ IgG AgT	IgG /ES	AVIDEZ IgG E/S	IgA AgT	AVIDEZ IgA AgT	IgA /ES	AVIDEZ IgA E/S
164	AGA	64	M	0.97		no	1.04526	0	2.578	86.1637	0.928	461	0.233	0.355	65.6338	2.484		164	3.913		3.019	88.5667	1.012		3.336	48.0451
64	AGA	64	m	1.053	39600	66.19	0.894647	20.8751	4.139	99.3269	1.177	1897	0.249	0.3325	74.8872	2.913		64	2.747		3.622	86.6192	2.34	46.05	3.297	50.4609
71	AGA	75	m	0.541	26100	no	3.68027	4924.53	2.833	97.1788	0.147	5.3	0.117	0.1315	88.9734	1.188		71	3.408		2.528	93.9952	3.506		2.867	47.1783
41	UC-	43	m	0.365	0	57.8	25.1724		0.009		0.0145	0	0.0665	0.0745	no	0.099		41	1.347	35.88	0.537		1.7805	72.63	2.771	58.5492
2	AGA	65	v	3.842	40700	77.35	3.8497	1628	2.958	72.0019	0.998	25	0.214	0.245	87.3469	0.198		2	2.866	72.7	1.255	81.6632	2.8875	52.58	2.419	19.8795
49	UC+	34	v	1.549	390	46.28	7.07306	17.5676	0.032		0.219	22.2	0.145	0.1795	80.7799	0.227		49	0.816		0.276		1.5955		2.354	48.1481
44	AGA	42	v	0.037	940	no	0.243421	63.9456	0.059		0.152	14.7	0.0785	0.1025	76.5854	0.2		44	1.496	41.03	0.95	52.1501	1.94	86.9	2.351	48.9623
60	AGA	46	v	0.006	690	no	0.00438596		0.02		1.368		0.235	0.304	77.3026	0.726		60	0.585		2.172	78.6775	1.363		2.276	60.4439
105	AGA	68	v	0.491	1500	31.97	0.529666	48.8599	0.449	40.2174	0.927	30.7	0.135	0.168	80.3571	0.51		105	2.124	44.3	1.573	66.4096	2.883		2.191	50.9113
541	UC-	43	M	0	60	no	0		-0.001		0.198	0	0.0765	0.0985	77.665	0.079		541	1.245		1.339	84.992	1.645		2.159	63.1231
505	AGA	68	V	0.331	870	64.05	1.30315	61.2676	0.137	34.5865	0.254	14.2	0.1285	0.117	109.829	0.124		505	1.114		2.267	54.4492	1.742	40.76	2.099	49.4006
3	AGA	38	v	1.444	380	100	0.745098	5.49133	3.474	95.2472	1.938	69.2	0.3465	0.433	80.0231	1.266		3	2.8235	68.28	1.307	no hay	2.7605	49.96	2.083
9	UC+	28	m	0.028	0	no	0.12844	0	0.008		0.218	3.6	0.113	0.117	96.5812	0.203		9	1.9565	58	0.708		2.5535	71.79	2.029	64.7601
509	UC+	28	M	0.028	160	no	0.190476	12.5984	0.024		0.147	12.7	0.0945	0.104	90.8654	0.056		509	1.327		2.282	72.1431	1.859	39.23	2.001	61.0556
109	UC+	28	m	0.037	70	no	1	13.2075	0.004		0.037	5.3	0.081	0.0795	no	0.133		109	1.756	66.09	0.901		1.512		1.983	66.358
149	UC+	34	v	0.038	410	no	0.103825	21.9251	0.027		0.366	18.7	0.2085	0.3835	54.3677	0.115		149	1.846	42.33	0.322		1.004	36.34	1.98	71.0067
15	UC+	52	v	0.051	140	no	0.0356643	7.32984	0.01		1.43	19.1	0.1025	0.1435	71.4286	0.49		15	1.9015	53.93	0.821		2.7225	85.33	1.95	62.0295
77	AGA	58	m	0.023		no	0.0350076		0.142	55.5556	0.657		0.215	0.307	70.0326	0.039		77	1.234		1.077	73.2814	1.424		1.949	44.1536
162	AGA	40	V	0.221		no	0.512761		0.517	31.3544	0.431		0.24	0.3	80	0.425		162	2.459		2.209	76.4571	1.431		1.924	68.2113
24	AGA	60	v	2.882	4279	60.58	2.47807	62.2853	2.77	92.3766	1.163	68.7	0.1015	0.144	70.4861	0.676		24	1.9735	58.18	1.152	80.3723	2.357	57.63	1.836	52.8648
53	UC+	66	v	0.088	110	no	0.671756	12.7907	0.035		0.131	8.6	0.0695	0.1015	68.4729	0.051		53	2.051	36.08	0.613		0.364	27.05	1.817	52.2727
141	UC-	43	m	0		no	0		0.004		0.069	0	0.0895	0.0925	no	0.053		141	2.763	60.13	0.529		1.208	63.53	1.801	52.2923
5	AGA	68	v	2.348	5170	61.41	1.51778	77.3952	0.34	42.3227	1.547	66.8	0.16854	0.212	79.5	0.691		5	2.7645	55.43	0.019		2.891	54.146	1.79	59.3066
62	AGA	40	v	0.587	19400	46.68	0.323416	32.3333	3.735	21.9784	1.815	600	0.243	0.328	74.0854	0.759		62	2.279	79.28	0.8385		1.208	65.92	1.71	33.5913
103	AGA	38	v	1.451	210	51.55	76.3684	538.462	1.082	62.8879	0.019	0.39	0.1875	0.245		1.762		103	3.724	65.63	2.132	92.4726	0.255		1.678	40.7429
529	UC+	70	M	0.086	1540	no	0.462366	194.937	0.258	62.4079	0.186	7.9	0.128	0.1195	107.113	0.256		529	3.776		2.384		2.493		1.667	62.4091
34	UC-	58	m	0.125	0	76.8	0.694444		0.006		0.18	0	0.0925	0.084	110.119	0.095		34	1.642	23.1	0.056		2.6415	73.62	1.657	46.6165
29	UC+	70	m	0.24	3210	67.5	0.434783	263.115	0.879	52.2449	0.552	12.2	0.137	0.159	86.1635	0.196		29	2.0725	64.35	1.156	82.2368	2.827	92.63	1.642	58.7276
13	UC+	74	m	0.199	560	53.76	0.737037	243.478	0.074		0.27	2.3	0.091	0.126	72.2222	0.292		13	1.6545	49.78	1.229	72.3884	1.7765	53.15	1.641	31.6607
121	UC+	63	m	0.013	50	no	0.722222	21.7391	-0.009		0.018	2.3	0.0865	0.0835	no	0.0975		121	0.984	40.52	1.19	94.147	0.7225		1.613	45.8075
32	AGA	36	m	0.054	170	no	0.305085	141.667	0.072		0.177	1.2	0.085	0.0905	93.9227	0.032		32	1.521	24.36	0.304		2.407	75.35	1.529	73.5849
30	UC+	43	m	1.355	1000	74.76	3.6921	263.158	0.135	64.1975	0.367	3.8	0.114	0.102	111.765	0.144		30	1.828	49.01	0.736		1.432	78.97	1.488	73.0263
513	UC+	74	M	0.004	490	no	0.027972	245	0.027		0.143	2	0.087	0.091	95.6044	0.138		513	0.959		2.122	46.9974	0.717	25.6	1.479	50.2146
540	UC+	65	M	0.009		no	0.0265487		0.009		0.339		0.066	0.0815	80.9816	0.271		540	1.297		1.918	59.279	0.851		1.47	45.0945
21	UC+	63	m	0.006	0	no	0.0218182	0	0.013	38.4615	0.275	1.8	0.135	0.103	131.068	0.049		21	1.4445	38.64	0.75		2.258	83.94	1.454	57.7358
823		75	V	0.006	30	no	0.028436		0.034		0.211	0				0.094		823	2.317		1.15	54.5656	1.524	70.25	1.449	57.7778
169	AGA	51	v	0.253		no	1.33862		0.033		0.189		0.1435	0.1895	75.7256	0.119		169	1.839		1.722	77.4795	1.525		1.441	67.7787
521	UC+	63	M	0.024	70	no	0.303797	36.8421	0.003		0.079	1.9	0.08	0.0715	111.888	0.069		521	0.841		1.793	95.3156	1.083	38.76	1.435	54.5531
124	AGA	60	v	0.631	2150	35.34	1.80286	63.7982	2.071	91.4621	0.35	33.7	0.1035	0.1065	97.1831	0.616		124	1.74	63.19	1.216	99.2652	0.8535	49.48	1.414	49.1028
51	UC-	34	v	0.073	120	no	0.890244		0.179	61.1842	0.082	0	0.056	0.065	86.1538	0.042		51	1.656	34.94	0.559		0.435	33.03	1.404	42.1203
102	AGA	65	v	0.057	10900	no	0.467213	630.058	0.453	68.2222	0.122	17.3	0.1205	0.166	72.5904	0.251		102	2.266		1.533	73.132	0.908		1.385	32.3925
115	UC+	52	v	no hay	150			7.35294	0.013		0.4945	20.4	0.1405	0.1465	95.9044	0.293		115	1.53		1.577	no hay	1.009		1.363
113	UC+	74	m	0.015	470	no	0.0590551	180.769	-0.004		0.254	2.6	0.101	0.108	93.5185	0.429		113	1.768	43.75	0.488		2.767		1.356	19.6938
546	UC+	65	M	0.005		no	0.0227273		0.002		0.22		0.0865	0.088	98.2955	0.016		546	2.379		0.952	84.8244	1.854	43.9	1.347	64.1026
37	no u pero acaros	32	m	1.423	1290	46.17	2.70532	86	2.848	64.0327	0.526	15	0.1365	0.15	91	0.718		37	2.55	75.42	1.566	99.3392	2.1635	74.65	1.332	68.8119
515	UC+	53	V	0.044	130	no	0.0657698	6.73575	0.008		0.669	19.3	0.103	0.125	82.4	0.027		515	1.15		1.733	91.6705	1.179	47.56	1.236
524	AGA	60	V	0.674	2190	no	2.96916	120.994	1.373	91.4168	0.227	18.1	0.101	0.095	106.316	0.11		524	1.321		2.791	116.015	0.804		1.229
46	UC+	65	m	0.063	0	no	2.57143	0	0.038		0.0245	0.9	0.058	0.0705	no	0.233		46	0.6125	23.7	0.314		0.694	93.44	1.229
134	UC-	58	m	0	80	no	0		0.003		0.026	0	0.081	0.0735	no	0.1175		134	1.576	52	0.622		0.5905	53.97	1.213
104	UC-	72	m	1.316	270	60.25	114.435	337.5	0.032		0.0115	0.8	0.0615	0.067	no	0.289		104	0.9235	45.75	0.231		0.5665		1.197
132	AGA	36	m	0.031	250	no	0.681319	208.333	0.038		0.0455	1.2	0.0765	0.0775	no	0.0735		132	1.423	26.12	0.284		0.564	61.05	1.179
57	UC+	70	m	0	2240	no	0	448	0.144	61.9565	0.285	5	0.101	0.119	84.8739	0.86		57	3.698		3.126	89.3734	2.357		1.158
67	AGA	64	m	0.022	360	no	0.258824	720	0.05		0.085	0.5	0.0615	0.065	94.6154	0.033		67	0.845		0.097		0.289		1.158
4	UC-	72	m	0.115	290	71.3	0.705521	414.286	0.039		0.163	0.7	0.1245	0.153	81.3725	0.177		4	1.421	47.1	0.176		1.302	93.72	1.156
140	UC+	65	m	0.032	230	no	0.293578	164.286	0.017		0.109	1.4	0.055	0.066	83.3333	0.034		140	2.564	39.71	0.938	76.9051	0.515	48.35	1.131
61				0.006		no	0.206897		0.023		0.029		0.069	0.0615	no	0.107		61	1.954		1.325	84.2723	0.6		1.125
108	U aguda recidinate tipo crónico, excluido del estudio, anisakis dudoso	59	m	0.02	240	no	0.8		0.028		0.025	0	0.0755	0.089	no	0.246		108	1.3735	40.53	0.761		0.889	88.89	1.112
26	UC+	73	v	0.01	0	no	0.0285714	0	0.006		0.35	8.4	0.105	0.117	89.7436	0.395		26	1.483	39.12	0.584		1.3985	83.48	1.105
502	AGA	65	V	0.777	7220	53.41	3.53182	707.843	0.411	75.9305	0.22	10.2	0.0815	0.0965	84.456	0.062		502	1.492		2.683	68.9628	0.833	35.05	1.102
65	AGA	60	m	0.012	1120	no	0.0944882	151.351	0.104	73.75	0.127	7.4	0.111	0.1175	94.4681	0.15		65	1.666	57.08	0.2875		0.476	73.65	1.068
129	UC+	70	m	0.56	2670	37.5	4.11765	238.393	0.165	43.1151	0.136	11.2	0.107	0.1565	68.3706	0.181		129	3.383		1.21	93.9793	0.64		1.06
8	U aguda recidinate tipo crónico, excluido del estudio, anisakis dudoso	59	m	0.232	250	78.01	1.28889		0.023		0.18	0	0.08	0.074	108.108	0.286		8	1.691	56.83	0.008		1.3815	85.41	1.034
151	UC-	34	v	0.053	70	no	0.576087		0.174	64.1892	0.092	0	0.081	0.102	79.4118	0.211		151	1.091		1.154	101.848	0.373		1.032
146	UC+	65	m	0.001	70	no	0.0136986	100	0.003		0.073	0.7	0.061	0.067	no	0.021		146	1.629	38.55	0.39		0.271	69.58	1.03
28	UC+	73	v	0.033	370	no	0.217105	29.6	0.038		0.152	12.5	0.096	0.116	82.7586	0.329		28	2.134	56.78	0.792		0.6015	53.69	1.028
40	UC+	65	m	0.033	130	no	2.44444	108.333	0.037		0.0135	1.2	0.0695	0.087	no	0.214		40	1.498	32.14	0.731		1.0415	70.24	1.014
137	no u pero acaros	32	m	0.416	1010	36.54	1.18519	73.1884	0.761	58.2495	0.351	13.8	0.167	0.17	98.2353	0.699		137	3.681	79.32	1.908	97.0707	0.471	48.98	1.011
840	AGA	46	V	0		no	0	0	0.002		0.383	3.8				0.181		840	1.326		1.667	81.9822	0.605		0.996
548	UC-	26	V	0.003		no	0.0769231		0.066		0.039		0.076	0.09	84.4444	0.054		548	0.841		1.517	108.285	0.739		0.984
530	UC+	43	M	0.047	1020	no	0.326389	485.714	0.057		0.144	2.1	0.0805	0.103	78.1553	0.054		530	1.145		1.743	66.4325	0.579		0.984
840 (14 jun)		36	V			no	0		0.008		0.064	0				0.258		840 (14 jun)	1.522		1.496	76.6875	0.824		0.952
157	UC+	70	M	0.039	1380	no	0.217877	353.846	0.144	43.8202	0.179	3.9	0.074	0.0925	80	0.799		157	2.244		2.579	95.401	0.648	51.58	0.926
549	UC+	34	V	0.006		no	0.0181818		0.023		0.33		0.103	0.134	76.8657	0.112		549	1.107		1.027	101.101	1.738	40.26	0.92
69	AGA	51	v	0.068	2130	no	0.0811456	6.03399	0.12	69.6078	0.838	353	0.188	0.219	85.8447	0.295		69	1.807		1.114	69.8733	0.735		0.918
16	UC-	42	m	0.039	0	no	0.314516		0.075		0.124	0	0.069	0.1015	67.9803	0.047		16	0.9285	51.65	0.026		2.617	92.31	0.906
48	UC-	26	v	0.603	0	70.14	46.3846		0.089		0.013	0	0.0535	0.1015	no	0.246		48	0.7425		0.188		0.7475		0.895
50	AGA	46	m	1.087	1730	61.63	2.75888	97.7401	0.906	71.4777	0.394	17.7	0.104	0.1515	68.6469	0.654		50	2.097	63.64	1.141	87.2085	0.636		0.893
320	NO ATOPIA	31	M	0.025		no	0.333333		-0.002		0.075		0.0615	0.0775	79.3548	0.075		320	0.112		0.772		0.281		0.873
33	UC+	51	m	0.053	1210	no	0.0549793	19.2369	0.13	43.9024	0.964	62.9	0.1365	0.204	66.9118	0.37		33	1.7145		0.588		2.0635	86.41	0.861
130	UC+	43	m	0.322	1000	no	1.17733	370.37	0.058		0.2735	2.7	0.114	0.115	99.1304	0.1705		130	2.69	43.66	0.888		0.5775	72.91	0.861
43	UC+	40	m	0.016		no	0.307692		0.019		0.052		0.061	0.089	no	0.202		43	1.4715	24.3	0.526		0.7195	81.51	0.828
526	UC+	73	V	0	30	no	0	5.45455	0.017		0.433	5.5	0.1035	0.1095	94.5205	0.083		526	0.75		1.462	73.3233	0.75		0.82
35	AGA	35	v	0.045	1230	no	0.207373	559.091	0.044		0.217	2.2	0.119	0.107	111.215	0.168		35	1.7385	47.03	0.599		2.613	72.45	0.81
523	UC+	51	M	0	370	no	0	50.6849	0.014		0.094	7.3	0.0865	0.0885	97.7401	0.001		523	0.398		0.463		0.363		0.798
133	UC+	51	m	0.03	1110	no	0.0417246	24.2358	0.074		0.719	45.8	0.1715	0.276	62.1377	0.5085		133	2.229	54.68	0.599		0.454	44.7	0.782
135	AGA	35	v	0.079	790	no	1.20611	438.889	0.128	27.1028	0.0655	1.8	0.0845	0.076	no	0.2375		135	2.015	50.94	0.731		0.8115		0.775
308	SOLO POLEN	50	M	0.006		no	0.0434783		0.04		0.138		0.07225	0.11	65.6818	0.09		308	1.506		0.1525		0.9135	37.07	0.769
126	UC+	73	v	0.01	30	no	0.0313972	3.79747	0.011		0.3185	7.9	0.0865	0.143	60.4895	0.2575		126	1.561	29.26	0.8		0.6145		0.766
25	UC-	33	v	0	0	no	0		0.028		0.09	0	0.0965	0.086	112.209	0.018		25	0.5965	29.67	0.242		0.986	54.33	0.756
158	UC-	66	M	0.001	120	no	0.0204082		0.027		0.049	0	0.0915	0.097	no	0.176		158	3.442		1.988	89.7429	1.023		0.754
309	SOLO POLEN	61	M	0.02		no	0.116959		0.035		0.171		0.099	0.1035	95.6522	0.127		309	1.483		0.2565		0.784	76.9	0.745
822		79	M			no	0		0.014		0.977					0.789		822	3.084		2.005	76.8434	2.228	52.02	0.742
23	UC+	51	m	0.05	420	no	0.211864	54.5455	0.016		0.236	7.7	0.1055	0.113	93.3628	0.134		23	0.7475		0.246		1.146	107.58	0.741
31	UC-	25	m	0.3	0	62	3.75		0.021		0.08	0	0.071	0.087	81.6092	0.128		31	0.6505	17.13	0.155		0.724	79.72	0.738
38	UC+	25	m	0.161	820	68.32	0.328571	149.091	1.22	64.8097	0.49	5.5	0.1415	0.185	76.4865	0.556		38	2.5245	71.96	1.353	85.8532	1.4855	99.72	0.723
17	UC-	29	v	0.045	140	no	0.542169		0.011		0.083	0	0.0955	0.0785	no	0.001		17	0.303	22.73	0.037		0.8295	82.59	0.723
122	UC+	29	m	0.024		no	0.114833		0.036		0.209		0.0965	0.104	92.7885	0.114		122	0.974	32.84	0.256		0.173	88.67	0.722
22	UC+	29	m	0.089	200	no	0.281646	17.8571	0.036		0.316	11.2	0.1215	0.148	82.0946	0.19		22	0.7095	26.92	0.183		1.2625	48.63	0.717
45	UC-	43	m	0.291		52.92	97		0.032		0.003	0	0.0535	0.0595	no	0.037		45	0.8035	12.66	0.251		0.4995	86.1	0.712
128	UC+	73	v	0.071	320	no	0.474916	24.0602	0.782	87.0253	0.1495	13.3	0.1085	0.104	104.327	0.2925		128	2.713	47.53	0.962	93.9817	0.4585		0.711
313	AGA	32	M	0.129		51.94	1.5		0.222	61.5385	0.086		0.079	0.0815	96.9325	0.063		313	0.917		0.132		1.319	21.26	0.704
123	UC+	51	m	0.031	290	no	0.794872	34.1176	-0.006		0.039	8.5	0.0865	0.086	no	0.183		123	0.4375	29.58	0.424		0.347	61.64	0.703
315	SOLO POLEN	45	M	0.022		no	2.93333		0.026		0.0075		0.0705	0.0885	79.661	0.19		315	0.7575		0.1125		0.3685		0.698
525	UC-	33	V	0.006	30	no	0.176471		0.019		0.034	0	0.0815	0.0725	112.414	0.027		525	0.305		0.618		0.282		0.665
153	UC+	66	V	0	120	no	0	24	0.015		0.092	5	0.0905	0.0935	96.7914	0.057		153	1.249	40.63	0.589		0.573		0.661
36	UC+	30	m	3.492	0	62.45	14.9231	0	0.039		0.234	2.2	0.0995	0.1165	85.4077	0.033		36	1.53	29.45	0.48		1.7525		0.659
110	UC-	18	m	0.096	50	no	0.551724		-0.001		0.174	0	0.131	0.11	119.091	0.132		110	0.301	25.42	0.151		1.134	60.77	0.659
10	UC-	18	m	0.016	0	no	0.150943		0.008		0.106	0	0.057	0.0645	88.3721	0.186		10	0.4525	11.5	0.14		0.931	81.17	0.641
73	UC-	37	m	0.021		no	0.75		-0.009		0.028		0.088	0.082	no	0.031		73	0.486		0.422		0.917		0.631
139	UC-	43	m	0.169	350	40.24	1.49558	875	0.462	41.2804	0.113	0.4	0.074	0.087	85.0575	0.088		139	3.192	58.68	1.19	94.6645	0.263	44.69	0.63
507	UC-	31	V	0.023	20	no	0.365079		0.028		0.063	0	0.079	0.098	80.6122	0.033		507	2.016		0.338		1.088	24.6	0.618
545	UC-	43	M	0	80	no	0	114.286	0.003		0.128	0.7	0.077	0.095	81.0526	0.04		545	0.517		0.467		0.351		0.615
72	UC-	21	m	0.011	80	no	0.080292		0.003		0.137	0	0.1	0.0955	104.712	0.045		72	0.473		0.829		0.321		0.611
136	UC+	30	m	no hay					0.1	53.012	0.017		0.0785	0.082	no	0.096		136	0.834		0.809		0.2195		0.611
534	UC-	58	M	0	100	no	0		0.018		0.242	0	0.127	0.1225	103.673	0.013		534	0.635		1.151	79.7502	0.565		0.609
47	UC-	65	v	0.037	50	no			0.017		0	0	0.0535	0.0535	no	0.126		47	0.573	15.08	0.23		0.493		0.607
54	UC-	37	v	0.143	0	46.01	1.18182		0.033		0.121	0	0.105	0.1075	97.6744	0.025		54	2.347	34.1	0.637		0.235	30.83	0.589
39	UC-	43	m	1.73	300	64.39	8.04651		0.158	42.5197	0.215	0	0.1	0.111	90.0901	0.09		39	1.845	47.23	1.225	69.725	1.646	101.63	0.588
168	UC-	29	M	0.004		no	0.0296296		0.002		0.135		0.073	0.0835	87.4251	0.341		168	0.423		1.272	48.4898	0.496	23.24	0.575
154	UC-	37	V	0.001	110	no	0.0111111		0.005		0.09	0	0.057	0.081	70.3704	0.051		154	1.177		0.223		0.318		0.56
841				0.007	90	no	0.0451613		0.05		0.155					0.235		841	0.968		1.399	64.9738	0.573		0.559
138	UC+	25	m	0.567		48.85	2.1	0	0.552	60.5911	0.27	5	0.149	0.223	66.8161	0.392		138	3.614	69.84	1.471	111.48	0.27	69.18	0.557
148	UC-	26	v	0.017	40	no	0.53125		0.065		0.032	0	0.075	0.0855	no	0.016		148	1.186	38.57	0.236		0.236	44.76	0.547
307	SOLO POLEN	44	V	-0.006		no	-0.0857143		0.025		0.07		0.065	0.0725	89.6552	0.049		307	0.57		0.175		0.674	34.38	0.543
317	NO ATOPIA	35	M	0					0.005		0		0.063	0.088	71.5909	0.028		317	0.285		0.058		0.302	26.25	0.542
20	UC-	19	v	0.016	0	no	0.390244		0.011		0.041	0	0.107	0.087	no	0.017		20	0.5155	57.87	0.105		0.976	78.64	0.539
166	UC+	60	m	0.212		no	1.90991		0.287	51.1737	0.111		0.109	0.0985	110.66	0.221		166	1.938		1.951	75.3151	0.666		0.537
316	NO ATOPIA	45	V	0.17		67,11 o 48,24			0.107	8.75	0		0.079	0.084	94.0476	0.055		316	0.288		0.1925		0.1915		0.524
74	UC+	39	m	0.026	660	no	0.309524	79.5181	0.403	42.3729	0.084	8.3	0.1015	0.0865	117.341	0.138		74	0.796		1.366	64.5761	1.356		0.517
538	UC+	25	M	0.126	620	no	0.204878	110.714	0.829	46.6828	0.615	5.6	0.13	0.2005	64.8379	0.205		538	3.652		2.861	83.6625	0.362		0.514
107	UC-	31	v	0.081		no	0.623077		0.022		0.13	0	0.078	0.088	88.6364	0		107	0.9725	18.34	0.118		1.3865		0.509
117	UC-	29	v	0.033	80	no			0.006		0	0	0.0585	0.071	no	0.029		117	0.2235	34.65	0.202		0.1965	64.18	0.509
125	UC-	33	v	0.02	0	no	1.14286		0.007		0.0175	0	0.061	0.073	no	0.1205		125	0.845		0.385		0.3015		0.498
70	UC+	70	v	0.001	100	no	0.00369004	17.5439	0.009		0.271	5.7	0.0815	0.1015	80.2956	0.082		70	0.135		0.973	61.2383	0.35		0.482
145	UC-	43	m	0.025	70	no	3.125		0.033		0.008	0	0.089	0.1055	no	0.001		145	0.976	39.76	0.18		0.171	51.53	0.472
12	UC-	29	v	0.034	0	no	0.515152		0.029		0.066	0	0.094	0.097	96.9072	0.214		12	0.7915	45.03	0.25		0.7425	79.13	0.468
150	aga	46	m	0.439	2500	44.87	1.42997	120.192	0.549	73.3249	0.307	20.8	0.1625	0.2005	81.0474	0.938		150	2.141		2.46	87.7159	0.52	41.1	0.459
66	UC+	60	m	0.03	1790	no	0.174419	416.279	0.309	50.7692	0.172	4.3	0.1	0.13	76.9231	0.261		66	1.522		1.623	67.342	0.624		0.456
76	UC+	54	v	0	90	no	0	64.2857	0.003		0.243	1.4	0.1275	0.128	99.6094	0.039		76	1.003		0.962	51.369	0.293		0.452
322	AGA	35	V	0.014		no	0.254545		0.008		0.055		0.15	0.19	78.9474	0.07		322	1.454		0.2315		0.167		0.447
7	UC-	31	v	0.008	0	no	0.0930233		0.012	50	0.086	0	0.0495	0.1275	38.8235	0.196		7	1.1045	54.27	0.081		0.824	38.07	0.437
306	SOLO POLEN	42	V	-0.004		no	-0.0655738		0.03		0.061		0.061	0.0715	85.3147	0.182		306	0.7085		0.534		0.676	36.06	0.432
75	UC-	27	v	0.014	90	no	0.777778		0.012		0.018	0	0.0815	0.0875	no	0.049		75	0		0.4		0.705		0.426
533	UC+	51	M	0.003	1540	no	0.00464396	27.451	0.129	53.7037	0.646	56.1	0.112	0.13	86.1538	0.13		533	0.829		1.281	77.2936	0.375		0.398
554	UC-	79	v	0.021		no	0.159091		0.008		0.132		0.0975	0.1125	86.6667	0.125		554	1.326		1.03	80.6395	0.795		0.394
304	no u pero acaros	42	V	0.093		no	0.615894		0.106	67.5676	0.151		0.112	0.0935	119.786	0.305		304	1.44		0.609		0.4345	36.76	0.387
312	NO ATOPIA	57	V	0.03			2.85714		0.009		0.0105		0.051	0.065	78.4615	0.063		312	0.3075		0.1495		0.77		0.379
131	UC-	25	m	0.021	80	no	1		0.055		0.021	0	0.0935	0.0875	no	0.135		131	0.52	31.14	0.154		0.2425	113.79	0.362
42	UC-	40	v	0.07	0	no	3.25581	0	0.02		0.0215	0.8	0.0545	0.0705	no	0.215		42	0.5845	14.96	0.149		0.5665	81.7	0.341
56	UC-	28	v	0.037	0	no	0.430233		0.053		0.086	0	0.0745	0.0965	77.2021	0.021		56	1.178	50.88	0.323		0.117	61.17	0.316
127	UC+	65	m	0.008		no	0.262295		-0.008		0.0305		0.0915	0.074	no	0.093		127	0.683	20.23	0.447		0.2455		0.299
323	NO ATOPIA	23	M	0.019		no	0.655172		0.014		0.029		0.0835	0.084	99.4048	0.032		323	0.475		0.0305		0.129		0.296
63	UC-	37	m	0.002	0	no	0.0294118		0.003		0.068	0	0.064	0.086	no	0.008		63	0.737		0.825		0.368	55.71	0.295
68	UC-	29	m	0	70	no	0		0.025		0.057	0	0.0565	0.051	no	0.098		68	0.633	20.35	0.328		0.325		0.294
58	UC-	66	m	0.017	10	no	0.125926		0.021		0.135	0	0.0855	0.0905	94.4751	0.193		58	3.163		1.775	76.5868	0.801		0.291
302	SOLO POLEN	42	M				0		0.017		0.055		0.0875	0.098	89.2857	0		302	0.6635		0.188		1.479		0.277
112	UC-	29	v	0.238		51.26	1.0625		-0.121		0.224		0.118	0.134	88.0597	0.074		112	1.0205	30.18	0.276		1.3155		0.275
531	UC-	25	M	0.003	70	no	0.024		0.027		0.125	0	0.1015	0.0815	124.54	-0.003		531	0.164		0.199		0.205		0.274
514	UC-	53	M	0.077		no	1		0.035		0.077		0.092	0.0735	125.17	0.016		514	0.353		0.566		0.149	29.97	0.266
310	SOLO POLEN	44	V	0.037		no	0.755102		-0.028		0.049		0.0805	0.0775	103.871	0.083		310	0.502		0.133		0.137		0.265
311	NO ATOPIA	50	M	0.018		866.66	0.178218		0.008		0.101		0.0585	0.0605	96.6942	0.037		311	0.288		0.2165		0.4325	17.73	0.258
114	UC-	53	m	0.093	50	no	10.9412		-0.004		0.0085	0	0.0805	0.0855		0.056		114	0.608	21.26	0.266		0.226		0.25
101	UC-	19	v	0.236		71.18	2.24762		0.003		0.105		0.0595	0.08	74.375	0.01		101	0.4595		0.096		0.874	41.25	0.236
1	UC-	19	v	0.014	0	no	0.145833		0.03		0.096	0	0.055	0.0675	81.4815	-0.034		1	0.594	12.85	0.099		0.8535	64.98	0.23
147	UC-	65	v	0.031	40	no	0.632653		0.009		0.049	0	0.072	0.078	no	0.066		147	0.89		0.225		0.949	122.12	0.222
318	SOLO POLEN	32	V	0.026			1.48571		0.013		0.0175		0.055	0.0615	89.4309	0.075		318	0.195		0.57		0.221		0.222
142	UC-	40	v	0	70	no	0	175	0.039		0.0115	0.4	0.0775	0.0935	no	0.032		142	0.912	40.22	0.182		0.109	48.89	0.198
301	NO ATOPIA	29	M	0.011		no	0.123596		0.058		0.089		0.1075	0.0935	114.973	0.13		301	1.527		1.185	84.6054	0.127		0.167
19	UC-	63	m	0.011		no	0.11828		-0.002		0.093	0	0.0635	0.0815	77.9141	0.001		19	0.415	19.56	0.035		0.5875	84.37	0.159
324	C	23	M	0.04		no	0.727273		0.006		0.055		0.094	0.097	96.9072	0.02		324	0.352		0.419		0.129	76.43	0.155
119	UC-	63	m	0.029	20	no	1.75758		0.001		0.0165	0	0.07	0.0735	no	0.034		119	0.2365	30.5	0.051		0.1515	72.79	0.135
519	UC-	63	M	0.039	50	no	0.75		0.006		0.052	0	0.0775	0.073	106.164	0.022		519	0.401		0.27		0.162	17.1	0.102
14	UC-	53	m	0.001	50	no	0.00900901		0.075		0.111	0	0.0815	0.0885	92.0904	0.168		14	0.958	36.64	0.209		0.408		0.099
321	no u pero acaros	40	M	0.017		no	0.246377		0.004		0.069		0.067	0.087	77.0115	0.058		321			0.0505		0.039		0.091
303	NO ATOPIA	39	M				0		0.063		0.017		0.073	0.074	98.6486	0.07		303	0.9195		1.178		0.7135	20.34	0.09
156	UC-	28	V	0.001	80	no	0.0188679	200	0.014		0.053	0.4	0.081	0.093	no	0.092		156	1.068	41.27	0.394		0.164		0.056
55	UC-	49	m	0.083	160	no	0.83		0.113	64.1975	0.1	0	0.098	0.1095	89.4977	0.138		55	3.046		-0.01		0.333	106.77	0.055
155	UC-	49	M	0.015	260	no	0.132743		0.224	78.0303	0.113	0	0.0625	0.0635	98.4252	0.108		155	1.757		0.847		0.062	57.14	0.042
179				0.088		no	0.315412		0.022		0.279		0.15	0.2045	73.3496			179	1.475				2.361
171	AGA	75	m	1.026		75.63	11.6591		1.747	81.5489	0.088		0.0745	0.0915	81.4208			171	1.487				2.252
79				no hay					0.025		0.318		0.225	0.327	68.8073			79	1.167				2.189
84				0.055		no	0.733333		0.01		0.075		0.0665	0.0785	no			84	1.187				2.038
177	AGA	58	m	0.229		no	1		0.071		0.229		0.286	0.289	98.9619			177	1.126				1.763
81				0.259		no	2.91011		0.084		0.089		0.0745	0.1085	68.6636			81	1.132				1.688
80				0.188		no	3.13333		0.102	59.7701	0.06		0.0805	0.078	no			80	0.448				1.64
78				0.084		no	0.531646		0.057		0.158		0.1015	0.176	57.6705			78	1.857				1.45
170	UC+	70	v	0.033		no	0.66		0.009		0.05		0.0915	0.083	no			170	0.907				1.249
88				0.035		no	0.614035		0.021		0.057		0.085	0.084	no			88	1.16				1.231
174	UC+	39	m	0.058		no	0.84058		0.109	43.1193	0.069		0.069	0.087	no			174	0.842				0.987
173	UC-	37	m	0.013		no	0.590909		0.031		0.022		0.0895	0.076	no			173	0.498				0.889
167	AGA	64	m	no hay							0.032		0.077	0.091	no			167	0.352				0.868
176	UC+	54	v	0.052		no	1.73333		0.008		0.03		0.09	0.08	no			176	0.878				0.809
87				0.028		no	0.424242		0.012		0.066		0.068	0.074	no			87	1.293				0.774
319	AGA	48	M	0.621		no	3.89342		suero no encontrado		0.1595							319	2.127		3.152		0.7355
325				0.053		no	0.535354		0.022		0.099		0.0945	0.0975	96.9231			325	0.778				0.541
83				0.069		no	2.02941		0.223	74.5455	0.034		0.0585	0.063	no			83	0.601				0.524
175	UC-	27	v	0.042		no	1.4		0.014		0.03		0.0965	0.078	no			175	0.513				0.475
82				0.039		no	1.44444		0.007		0.027		0.051	0.054	no			82	0.655				0.445
172	UC-	21	m	-0.038		no	-1.11765		0.003		0.034							172	0.212				0.444
326				0.033		no	1.17857		0.025		0.028		0.063	0.079	79.7468			326	0.393				0.322
327				-0.0001		no	-0.004		0.013		0.025		0.058	0.0595	97.479			327					0.231
86				no hay							0.042		0.0815	0.089	no			86
91				0.439		no	2.74375		0.048		0.16		0.1485	0.167	88.9222			91	2.035
92				0.814		58.84	3.37759				0.241		0.246	0.318	77.3585			92	2.383
93				0.533		82.52	2.67839				0.199				76.5152			93	2.324
94				0.323		no					0.097				109.442			94	1.834
95				0.04		no					0.08				150.526			95	1.6715
97				0.009		no					0.051				103.741			97
98				2.392		74.16					0.179				103.741			98	2.177
99				0.044		no					0.536				79.9038			99	1.607
143	UC+	40	m	no hay							no		0.0635	0.0625	no			143
178				0.087		no	0.956044				0.091		0.134	0.157	85.3503			178	2.3055
182				0.002		no	0.0588235		0.008		0.034		0.085	0.093	no			182	1.204
183				0.051		543.13	1.82143				0.028		0.055	0.0415	no			183	0.9585
184				0.039		no			0.009		0.087				131.79			184	1.757
186				0.073		no					0.07							186	1.2175
187				0.037		no					0.088				136.538			187	1.919
188				0.012		no					0.093				103.268			188	1.55
191				0.103		no					0.349				96.5675			191	2.1815
194				0.293		no					0.111							194	1.842
195				0.025		no					0.076							195	1.628
197				0.001		no					0.075							197	1.556
198				2.14		79.39					0.2				114.894			198
328				0.015		no					0.1							328	0.708
550	AGA	46	m	0.294		no	1.78182		1.168	61.3014	0.165		0.114	0.115	99.1304			550	1.59
551	UC-	34	v	0.05		no	0.909091		0.102	51.7949	0.055		0.0995	0.0895	111.173			551	0.584
553	UC+	66	v	0.026		no	0.577778		0.006		0.045		0.0825	0.086	95.9302			553	0.739
566	UC+	60	m	0.151		no	1.81928		0.144	88.6957	0.083		0.0885	0.083	106.627			566	1.118
567	AGA	64	m				0				0.058							567
570	UC+	70	v				0		0.016		0.084		0.088	0.095	92.6316			570	1.257
572	UC-	21	m				0		0.012		0.037		0.07	0.064	109.375			572
573	UC-	37	m				0		0.013		0.049		0.0645	0.06	107.5			573
574	UC+	39	m				0				0.041		0.084	0.08	105			574
576	UC+	54	v				0		0.009		0.036		0.0695	0.0755	92.053			576
578							0				0.19							578
579							0				0.017							579
583							0				0.064							583
584							0				0.1							584
821	AGA	42	M	no hay	244			106.087	suero no encontrado		no hay	2.3						821
